# Supplementary material for: Evaluation of Online Near-Peer Teaching for Penultimate-Year Objective Structured Clinical Examinations in the COVID-19 Era: Longitudinal Study
Source: JMIR Med Educ. 2022 May 26;8(2):e37872. doi: 10.2196/37872 (PMC9185334; doi:10.2196/37872)
Supplement: Multimedia Appendix 3 [file mededu_v8i2e37872_app3.xlsx]

## Sheet: Sheet1
Multimedia Appendix 3. Near-peer teacher postcourse questionnaire.
Please rate on a scale of 1-10 to what extent you agree with the following statements.
I have found this teaching experience to be rewarding and it has motivated me to engage in more teaching in the future.	1-10
Getting involved with the teaching has helped better understand the subject material I taught.	1-10
I have found this teaching experience to be rewarding and it has motivated me to engage in more teaching in the future.	1-10
Getting involved with the teaching has helped in my long-term retention of the material I taught.	1-10
As a result of teaching in the programme, I have developed teaching skills that I will use in the future as a doctor.	1-10
On a scale of 1-10, how enjoyable did you find the experience of teaching?	1-10
What do you think has been the greatest benefit of teaching in this programme?	1-10
Any other comments?	Free-space
I consent to the anonymised data from this survey to be used for research purposes	Yes/No
