# Supplementary material for: Evaluation of Online Near-Peer Teaching for Penultimate-Year Objective Structured Clinical Examinations in the COVID-19 Era: Longitudinal Study
Source: JMIR Med Educ. 2022 May 26;8(2):e37872. doi: 10.2196/37872 (PMC9185334; doi:10.2196/37872)
Supplement: Multimedia Appendix 4 [file mededu_v8i2e37872_app4.xlsx]

## Sheet: Sheet1
Multimedia Appendix 4. Near-peer learner postcourse questionnaire.
Select your base hospital	4 options
Side of the year	Families & Children/Mind & Movement
How would you rate the overall quality of the teaching programme?	1-10
How confident did you feel about your OSCE examinations prior to these teaching sessions?	1-10
How confident do you feel about your OSCE examinations following these sessions?	1-10
How likely are you to organise a similar teaching programme for 4th years in your final year?	1-10
Any positive comments/areas for improvement?	Free space
I consent to the anonymised data from this survey to be used for research purposes	Yes/No
